# Supplementary material for: The Genetics of Coronary Artery Disease: A Vascular Perspective
Source: Cells. 2023 Sep 8;12(18):2232. doi: 10.3390/cells12182232 (PMC10527262; doi:10.3390/cells12182232)
Supplement: Supplementary file 1 [file cells-12-02232-s001.zip]

Archive with 1 entries (1 files):
- cells-2514304-supplementary.pdf
